# Supplementary material for: Risk Factors for Mortality among Patients with Pseudomonas aeruginosa Bloodstream Infections: What Is the Influence of XDR Phenotype on Outcomes?
Source: J Clin Med. 2020 Feb 14;9(2):514. doi: 10.3390/jcm9020514 (PMC7074151; doi:10.3390/jcm9020514)
Supplement: Supplementary file 1 [file jcm-09-00514-s001.zip]

Archive with 1 entries (1 files):
- jcm-705482-supplementary.docx
